# Supplementary material for: Exploring the Genetic Basis of Wild Boar (Sus scrofa) and Its Connection to Classical Swine Fever Spread
Source: Transbound Emerg Dis. 2025 May 7;2025:9881511. doi: 10.1155/tbed/9881511 (PMC12077976; doi:10.1155/tbed/9881511)
Supplement: Supporting Information 1 — Supporting Information. Table S1: Sample ID, species name, captured site (prefecture and City/Town/Villege), location distriction in Fukushima, Miyagi, Tochigi, and Ibaraki prefectures (refer to Figure 1), location of East/West side of Abukuma river, and DRX Number of DDBJ. Supporting Information. Table S3: Pairwise Fst value (below diagonal) and p value (above diagonal) among the clade in Fukushima, Miyagi, Tochigi, and Ibaraki prefectures based on 382 SNPs data (K = 4) calculated using an AMOVA approach. [file 9881511.f1.xlsx]

## Sheet: Supplementary 1
Supplementary 1 Sample ID, species name, captured site (prefecture and City/Town/Villege), location distriction in Fukushima, Miyagi, Tochigi, and Ibaraki prefectures (refer to Fig. 1), location of East/West side of Abukuma river, and DRX Number of DDBJ.
Sample ID	Species	Prefecture	City/Town/Villege		Local distriction (Define by Figure 1B)	East/West side of Abukuma river (Define by captureed from east or west side of the Abukuma River)	DRX Number of DDBJ
WF001	Sus scrofa leucomystax	Fukushima	Minamisoma	WF001	SN	East	DRX305691
WF002	Sus scrofa leucomystax	Fukushima	Fukushima	WF002	KP	West	DRX305692
WF003	Sus scrofa leucomystax	Fukushima	Soma	WF003	SN	East	DRX305693
WF004	Sus scrofa leucomystax	Fukushima	Fukushima	WF004	KP	West	DRX305694
WF005	Sus scrofa leucomystax	Fukushima	Soma	WF005	SN	East	DRX305695
WF006	Sus scrofa leucomystax	Fukushima	Kawamata	WF006	KP	East	DRX305696
WF009	Sus scrofa leucomystax	Fukushima	Kawamata	WF009	KP	East	DRX305699
WF010	Sus scrofa leucomystax	Fukushima	Kawamata	WF010	KP	East	DRX305700
WF011	Sus scrofa leucomystax	Fukushima	Minamiaizu	WF011	Ai	West	DRX305701
WF012	Sus scrofa leucomystax	Fukushima	Motomiya	WF012	KP	West	DRX305702
WF013	Sus scrofa leucomystax	Fukushima	Tamura	WF013	KC	East	DRX305703
WF014	Sus scrofa leucomystax	Fukushima	Sukagawa	WF014	KC	East	DRX305704
WF015	Sus scrofa leucomystax	Fukushima	Soma	WF015	SN	East	DRX305705
WF016	Sus scrofa leucomystax	Fukushima	Inawashiro	WF016	Ai	West	DRX305706
WF017	Sus scrofa leucomystax	Fukushima	Inawashiro	WF017	Ai	West	DRX305707
WF018	Sus scrofa leucomystax	Fukushima	Soma	WF018	SN	East	DRX305708
WF019	Sus scrofa leucomystax	Fukushima	Minamisoma	WF019	SN	East	DRX305709
WF020	Sus scrofa leucomystax	Fukushima	Inawashiro	WF020	Ai	West	DRX305710
WF021	Sus scrofa leucomystax	Fukushima	Date	WF021	KP	East	DRX305711
WF022	Sus scrofa leucomystax	Fukushima	Koriyama	WF022	KC	West	DRX305712
WF023	Sus scrofa leucomystax	Fukushima	Koriyama	WF023	KC	West	DRX305713
WF024	Sus scrofa leucomystax	Fukushima	Inawashiro	WF024	Ai	West	DRX305714
WF025	Sus scrofa leucomystax	Fukushima	Ishikawa	WF025	KC	East	DRX305715
WF026	Sus scrofa leucomystax	Fukushima	Fukushima	WF026	KP	West	DRX305716
WF027	Sus scrofa leucomystax	Fukushima	Minamisoma	WF027	SN	East	DRX305717
WF028	Sus scrofa leucomystax	Fukushima	Aizumisato	WF028	Ai	West	DRX305718
WF029	Sus scrofa leucomystax	Fukushima	Minamiaizu	WF029	Ai	West	DRX305719
WF030	Sus scrofa leucomystax	Fukushima	Tamura	WF030	KC	East	DRX305720
WF031	Sus scrofa leucomystax	Fukushima	Iitate	WF031	SN	East	DRX305721
WF032	Sus scrofa leucomystax	Fukushima	Iitate	WF032	SN	East	DRX305722
WF033	Sus scrofa leucomystax	Fukushima	Tamura	WF033	KC	East	DRX305723
WF034	Sus scrofa leucomystax	Fukushima	Minamisoma	WF034	SN	East	DRX305724
WF035	Sus scrofa leucomystax	Fukushima	Iitate	WF035	SN	East	DRX305725
WF036	Sus scrofa leucomystax	Fukushima	Tamura	WF036	KC	East	DRX305726
WF037	Sus scrofa leucomystax	Fukushima	Kitakata	WF037	Ai	West	DRX305727
WF038	Sus scrofa leucomystax	Fukushima	Fukushima	WF038	KP	West	DRX305728
WF039	Sus scrofa leucomystax	Fukushima	Tamura	WF039	KC	East	DRX305729
WF040	Sus scrofa leucomystax	Fukushima	Iitate	WF040	SN	East	DRX305730
WF041	Sus scrofa leucomystax	Fukushima	Date	WF041	KP	East	DRX305731
WF042	Sus scrofa leucomystax	Fukushima	Hanawa	WF042	KN	East	DRX305732
WF043	Sus scrofa leucomystax	Fukushima	Hanawa	WF043	KN	East	DRX305733
WF044	Sus scrofa leucomystax	Fukushima	Minamisoma	WF044	SN	East	DRX305734
WF045	Sus scrofa leucomystax	Fukushima	Soma	WF045	SN	East	DRX305735
WF046	Sus scrofa leucomystax	Fukushima	Hanawa	WF046	KN	East	DRX305736
WF047	Sus scrofa leucomystax	Fukushima	Fukushima	WF047	KP	West	DRX305737
WF048	Sus scrofa leucomystax	Fukushima	Aizumisato	WF048	Ai	West	DRX305738
WF049	Sus scrofa leucomystax	Fukushima	Tamura	WF049	KC	East	DRX305739
WF050	Sus scrofa leucomystax	Fukushima	Fukushima	WF050	KP	West	DRX305740
WF051	Sus scrofa leucomystax	Fukushima	Koriyama	WF051	KC	West	DRX305741
WF052	Sus scrofa leucomystax	Fukushima	Inawashiro	WF052	Ai	West	DRX305742
WF053	Sus scrofa leucomystax	Fukushima	Tamura	WF053	KC	East	DRX305743
WF054	Sus scrofa leucomystax	Fukushima	Tamura	WF054	KC	East	DRX305744
WF055	Sus scrofa leucomystax	Fukushima	Sukagawa	WF055	KC	East	DRX305745
WF056	Sus scrofa leucomystax	Fukushima	Nihonmatsu	WF056	KP	West	DRX305746
WF057	Sus scrofa leucomystax	Fukushima	Nihonmatsu	WF057	KP	West	DRX305747
WF058	Sus scrofa leucomystax	Fukushima	Nihonmatsu	WF058	KP	West	DRX305748
WF059	Sus scrofa leucomystax	Fukushima	Kunimi	WF059	KP	West	DRX305749
WF060	Sus scrofa leucomystax	Fukushima	Soma	WF060	SN	East	DRX305750
WF061	Sus scrofa leucomystax	Fukushima	Soma	WF061	SN	East	DRX305751
WF062	Sus scrofa leucomystax	Fukushima	Inawashiro	WF062	Ai	West	DRX305752
WF063	Sus scrofa leucomystax	Fukushima	Tamura	WF063	KC	East	DRX305753
WF064	Sus scrofa leucomystax	Fukushima	Nihonmatsu	WF064	KP	West	DRX305754
WF065	Sus scrofa leucomystax	Fukushima	Nihonmatsu	WF065	KP	West	DRX305755
WF066	Sus scrofa leucomystax	Fukushima	Inawashiro	WF066	Ai	West	DRX305756
WF067	Sus scrofa leucomystax	Fukushima	Tamura	WF067	KC	East	DRX305757
WF068	Sus scrofa leucomystax	Fukushima	Bandai	WF068	Ai	West	DRX305758
WF069	Sus scrofa leucomystax	Fukushima	Miharu	WF069	KC	East	DRX305759
WF070	Sus scrofa leucomystax	Fukushima	Miharu	WF070	KC	East	DRX305760
WF071	Sus scrofa leucomystax	Fukushima	Sukagawa	WF071	KC	East	DRX305761
WF072	Sus scrofa leucomystax	Fukushima	Sukagawa	WF072	KC	East	DRX305762
WF073	Sus scrofa leucomystax	Fukushima	Sukagawa	WF073	KC	West	DRX305763
WF074	Sus scrofa leucomystax	Fukushima	Iwaki	WF074	Iw	East	DRX305764
WF075	Sus scrofa leucomystax	Fukushima	Hanawa	WF075	KN	East	DRX305765
WF076	Sus scrofa leucomystax	Fukushima	Nihonmatsu	WF076	KP	West	DRX305766
WF077	Sus scrofa leucomystax	Fukushima	Sukagawa	WF077	KC	West	DRX305767
WF078	Sus scrofa leucomystax	Fukushima	Iitate	WF078	SN	East	DRX305768
WF079	Sus scrofa leucomystax	Fukushima	Inawashiro	WF079	Ai	West	DRX305769
WF080	Sus scrofa leucomystax	Fukushima	Inawashiro	WF080	Ai	West	DRX305770
WF081	Sus scrofa leucomystax	Fukushima	Soma	WF081	SN	East	DRX305771
WF082	Sus scrofa leucomystax	Fukushima	Hirata	WF082	Iw	East	DRX305772
WF083	Sus scrofa leucomystax	Fukushima	Koriyama	WF083	KC	West	DRX305773
WF084	Sus scrofa leucomystax	Fukushima	Sukagawa	WF084	KC	East	DRX305774
WF085	Sus scrofa leucomystax	Fukushima	Fukushima	WF085	KP	West	DRX305775
WF086	Sus scrofa leucomystax	Fukushima	Koriyama	WF086	KC	West	DRX305776
WF087	Sus scrofa leucomystax	Fukushima	Aizuwakamatsu	WF087	Ai	West	DRX305777
WF088	Sus scrofa leucomystax	Fukushima	Koriyama	WF088	KC	West	DRX305778
WF089	Sus scrofa leucomystax	Fukushima	Koriyama	WF089	KC	West	DRX305779
WF090	Sus scrofa leucomystax	Fukushima	Aizumisato	WF090	Ai	West	DRX305780
WF091	Sus scrofa leucomystax	Fukushima	Soma	WF091	SN	East	DRX305781
WF092	Sus scrofa leucomystax	Fukushima	Aizuwakamatsu	WF092	Ai	West	DRX305782
WF093	Sus scrofa leucomystax	Fukushima	Koriyama	WF093	KC	West	DRX305783
WF094	Sus scrofa leucomystax	Fukushima	Yamatsuri	WF094	KN	East	DRX305784
WF095	Sus scrofa leucomystax	Fukushima	Date	WF095	KP	East	DRX305785
WF096	Sus scrofa leucomystax	Fukushima	Motomiya	WF096	KP	West	DRX305786
WF097	Sus scrofa leucomystax	Fukushima	Inawashiro	WF097	Ai	West	DRX305787
WF098	Sus scrofa leucomystax	Fukushima	Ishikawa	WF098	KC	East	DRX305788
WF099	Sus scrofa leucomystax	Fukushima	Bandai	WF099	Ai	West	DRX305789
WF100	Sus scrofa leucomystax	Fukushima	Tamura	WF100	KC	East	DRX305790
WF101	Sus scrofa leucomystax	Fukushima	Hirata	WF101	Iw	East	DRX305791
WF102	Sus scrofa leucomystax	Fukushima	Yamatsuri	WF102	KN	East	DRX305792
WF103	Sus scrofa leucomystax	Fukushima	Nishiaizu	WF103	Ai	West	DRX305793
WF104	Sus scrofa leucomystax	Fukushima	Nishiaizu	WF104	Ai	West	DRX305794
WF105	Sus scrofa leucomystax	Fukushima	Tamura	WF105	KC	East	DRX305795
WF106	Sus scrofa leucomystax	Fukushima	Nishiaizu	WF106	Ai	West	DRX305796
WF107	Sus scrofa leucomystax	Fukushima	Tamura	WF107	KC	East	DRX305797
WF108	Sus scrofa leucomystax	Fukushima	Motomiya	WF108	KP	East	DRX305798
WF109	Sus scrofa leucomystax	Fukushima	Katsurao	WF109	SS	East	DRX305799
WF110	Sus scrofa leucomystax	Fukushima	Katsurao	WF110	SS	East	DRX305800
WF111	Sus scrofa leucomystax	Fukushima	Koori	WF111	KP	West	DRX305801
WF112	Sus scrofa leucomystax	Fukushima	Koori	WF112	KP	West	DRX305802
WF113	Sus scrofa leucomystax	Fukushima	Bandai	WF113	Ai	West	DRX305803
WF114	Sus scrofa leucomystax	Fukushima	Ishikawa	WF114	KC	East	DRX305804
WF115	Sus scrofa leucomystax	Fukushima	Fukushima	WF115	KP	West	DRX305805
WF116	Sus scrofa leucomystax	Fukushima	Tanagura	WF116	KN	East	DRX305806
WF117	Sus scrofa leucomystax	Fukushima	Tanagura	WF117	KN	East	DRX305807
WF118	Sus scrofa leucomystax	Fukushima	Tanagura	WF118	KN	East	DRX305808
WF119	Sus scrofa leucomystax	Fukushima	Tanagura	WF119	KN	East	DRX305809
WF120	Sus scrofa leucomystax	Fukushima	Inawashiro	WF120	Ai	West	DRX305810
WF121	Sus scrofa leucomystax	Fukushima	Tanagura	WF121	KN	East	DRX305811
WF122	Sus scrofa leucomystax	Fukushima	Bandai	WF122	Ai	West	DRX305812
WF123	Sus scrofa leucomystax	Fukushima	Kitakata	WF123	Ai	West	DRX305813
WF124	Sus scrofa leucomystax	Fukushima	Nishiaizu	WF124	Ai	West	DRX305814
WF125	Sus scrofa leucomystax	Fukushima	Kunimi	WF125	KP	West	DRX305815
WF126	Sus scrofa leucomystax	Fukushima	Kunimi	WF126	KP	West	DRX305816
WF127	Sus scrofa leucomystax	Fukushima	Koriyama	WF127	KC	West	DRX305817
WF128	Sus scrofa leucomystax	Fukushima	Koriyama	WF128	KC	West	DRX305818
WF129	Sus scrofa leucomystax	Fukushima	Fukushima	WF129	KP	West	DRX305819
WF130	Sus scrofa leucomystax	Fukushima	Kawamata	WF130	KP	East	DRX305820
WF131	Sus scrofa leucomystax	Fukushima	Koriyama	WF131	KC	West	DRX305821
WF132	Sus scrofa leucomystax	Fukushima	Futaba	WF132	SS	East	DRX305822
WF133	Sus scrofa leucomystax	Fukushima	Okuma	WF133	SS	East	DRX305823
WF134	Sus scrofa leucomystax	Fukushima	Futaba	WF134	SS	East	DRX305824
WF135	Sus scrofa leucomystax	Fukushima	Okuma	WF135	SS	East	DRX305825
WF136	Sus scrofa leucomystax	Fukushima	Okuma	WF136	SS	East	DRX305826
WF137	Sus scrofa leucomystax	Fukushima	Okuma	WF137	SS	East	DRX305827
WF138	Sus scrofa leucomystax	Fukushima	Tomioka	WF138	SS	East	DRX305828
WF139	Sus scrofa leucomystax	Fukushima	Tomioka	WF139	SS	East	DRX305829
WF140	Sus scrofa leucomystax	Fukushima	Namie	WF140	SS	East	DRX305830
WF141	Sus scrofa leucomystax	Fukushima	Namie	WF141	SS	East	DRX305831
WF142	Sus scrofa leucomystax	Fukushima	Namie	WF142	SS	East	DRX305832
WF143	Sus scrofa leucomystax	Fukushima	Katsurao	WF143	SS	East	DRX305833
WF144	Sus scrofa leucomystax	Fukushima	Tomioka	WF144	SS	East	DRX305834
WF145	Sus scrofa leucomystax	Fukushima	Tomioka	WF145	SS	East	DRX305835
WF146	Sus scrofa leucomystax	Fukushima	Namie	WF146	SS	East	DRX305836
WF147	Sus scrofa leucomystax	Fukushima	Namie	WF147	SS	East	DRX305837
WF148	Sus scrofa leucomystax	Fukushima	Kawamata	WF148	KP	East	DRX305838
WF149	Sus scrofa leucomystax	Fukushima	Kawamata	WF149	KP	East	DRX305839
WF150	Sus scrofa leucomystax	Fukushima	Furudono	WF150	Iw	East	DRX305840
WF151	Sus scrofa leucomystax	Fukushima	Sukagawa	WF151	KC	East	DRX305841
WF152	Sus scrofa leucomystax	Fukushima	Nihonmatsu	WF152	KP	West	DRX305842
WF153	Sus scrofa leucomystax	Fukushima	Nihonmatsu	WF153	KP	West	DRX305843
WF154	Sus scrofa leucomystax	Fukushima	Nihonmatsu	WF154	KP	West	DRX305844
WF155	Sus scrofa leucomystax	Fukushima	Sukagawa	WF155	KC	East	DRX305845
WF156	Sus scrofa leucomystax	Fukushima	Nihonmatsu	WF156	KP	East	DRX305846
WF158	Sus scrofa leucomystax	Fukushima	Nihonmatsu	WF158	KP	East	DRX305848
WF160	Sus scrofa leucomystax	Fukushima	Namie	WF160	SS	East	DRX305850
WF161	Sus scrofa leucomystax	Fukushima	Futaba	WF161	SS	East	DRX305851
WF162	Sus scrofa leucomystax	Fukushima	Katsurao	WF162	SS	East	DRX305852
WF163	Sus scrofa leucomystax	Fukushima	Nihonmatsu	WF163_N	KP	West	DRX305853
WF164	Sus scrofa leucomystax	Fukushima	Nihonmatsu	WF164_N	KP	West	DRX305854
WF165	Sus scrofa leucomystax	Fukushima	Nihonmatsu	WF165_N	KP	West	DRX305855
WF166	Sus scrofa leucomystax	Fukushima	Nihonmatsu	WF166_N	KP	West	DRX305856
WF167	Sus scrofa leucomystax	Fukushima	Nihonmatsu	WF167_N	KP	West	DRX305857
WF168	Sus scrofa leucomystax	Fukushima	Nihonmatsu	WF168_N	KP	West	DRX305858
WF169	Sus scrofa leucomystax	Fukushima	Nihonmatsu	WF169_N	KP	West	DRX305859
WF170	Sus scrofa leucomystax	Fukushima	Nihonmatsu	WF170_N	KP	West	DRX305860
WF171	Sus scrofa leucomystax	Fukushima	Nihonmatsu	WF171_N	KP	West	DRX305861
WF172	Sus scrofa leucomystax	Fukushima	Nihonmatsu	WF172_N	KP	West	DRX305862
WF173	Sus scrofa leucomystax	Fukushima	Nihonmatsu	WF173_N	KP	West	DRX305863
WF174	Sus scrofa leucomystax	Fukushima	Nihonmatsu	WF174_N	KP	West	DRX305864
WF175	Sus scrofa leucomystax	Fukushima	Nihonmatsu	WF175_N	KP	West	DRX305865
WF176	Sus scrofa leucomystax	Fukushima	Nihonmatsu	WF176_N	KP	West	DRX305866
WF177	Sus scrofa leucomystax	Fukushima	Nihonmatsu	WF177_N	KP	West	DRX305867
WF178	Sus scrofa leucomystax	Fukushima	Nihonmatsu	WF178_N	KP	West	DRX305868
WF179	Sus scrofa leucomystax	Fukushima	Nihonmatsu	WF179_N	KP	West	DRX305869
WF180	Sus scrofa leucomystax	Fukushima	Nihonmatsu	WF180_N	KP	West	DRX305870
WF181	Sus scrofa leucomystax	Fukushima	Nihonmatsu	WF181_N	KP	West	DRX305871
WF182	Sus scrofa leucomystax	Fukushima	Nihonmatsu	WF182_N	KP	West	DRX305872
WF183	Sus scrofa leucomystax	Fukushima	Nihonmatsu	WF183_N	KP	West	DRX305873
WF195	Sus scrofa leucomystax	Fukushima	Nihonmatsu	WF195	KP	East	DRX338011
WF196	Sus scrofa leucomystax	Fukushima	Aizumisato	WF196	Ai	West	DRX338012
WF197	Sus scrofa leucomystax	Fukushima	Nihonmatsu	WF197	KP	East	DRX338013
WF198	Sus scrofa leucomystax	Fukushima	Sukagawa	WF198	KC	East	DRX338014
WF199	Sus scrofa leucomystax	Fukushima	Yamatsuri	WF199	KN	East	DRX338015
WF200	Sus scrofa leucomystax	Fukushima	Furudono	WF200	Iw	East	DRX338016
WF202	Sus scrofa leucomystax	Fukushima	Furudono	WF202	Iw	East	DRX338017
WF203	Sus scrofa leucomystax	Fukushima	Koriyama	WF203	KC	West	DRX338018
WF204	Sus scrofa leucomystax	Fukushima	Aizumisato	WF204	Ai	West	DRX338019
WF205	Sus scrofa leucomystax	Fukushima	Aizumisato	WF205	Ai	West	DRX338020
WF206	Sus scrofa leucomystax	Fukushima	Aizumisato	WF206	Ai	West	DRX338021
WF207	Sus scrofa leucomystax	Fukushima	Yanaizu	WF207	Ai	West	DRX338022
WF208	Sus scrofa leucomystax	Fukushima	Sukagawa	WF208	KC	West	DRX338023
WF209	Sus scrofa leucomystax	Fukushima	Sukagawa	WF209	KC	West	DRX338024
WF210	Sus scrofa leucomystax	Fukushima	Koriyama	WF210	KC	West	DRX338025
WF211	Sus scrofa leucomystax	Fukushima	Yamatsuri	WF211	KN	East	DRX338026
WF212	Sus scrofa leucomystax	Fukushima	Soma	WF212	SN	East	DRX338027
WF213	Sus scrofa leucomystax	Fukushima	Minamisoma	WF213	SN	East	DRX338028
WF214	Sus scrofa leucomystax	Fukushima	Iwaki	WF214	Iw	East	DRX338029
WF215	Sus scrofa leucomystax	Fukushima	Yamatsuri	WF215	KN	East	DRX338030
WF216	Sus scrofa leucomystax	Fukushima	Koori	WF216	KP	West	DRX338031
WF217	Sus scrofa leucomystax	Fukushima	Yamatsuri	WF217	KN	East	DRX338032
WF218	Sus scrofa leucomystax	Fukushima	Iwaki	WF218	Iw	East	DRX338033
WF219	Sus scrofa leucomystax	Fukushima	Mishima	WF219	Ai	West	DRX338034
WF220	Sus scrofa leucomystax	Fukushima	Aizubange	WF220	Ai	West	DRX338035
WF221	Sus scrofa leucomystax	Fukushima	Iwaki	WF221	Iw	East	DRX338036
WF222	Sus scrofa leucomystax	Fukushima	Iwaki	WF222	Iw	East	DRX338037
WF223	Sus scrofa leucomystax	Fukushima	Soma	WF223	SN	East	DRX338038
WF224	Sus scrofa leucomystax	Fukushima	Soma	WF224	SN	East	DRX338039
WF225	Sus scrofa leucomystax	Fukushima	Soma	WF225	SN	East	DRX338040
WF226	Sus scrofa leucomystax	Fukushima	Yamatsuri	WF226	KN	East	DRX338041
WF227	Sus scrofa leucomystax	Fukushima	Yamatsuri	WF227	KN	East	DRX338042
WF228	Sus scrofa leucomystax	Fukushima	Yamatsuri	WF228	KN	East	DRX338043
WF229	Sus scrofa leucomystax	Fukushima	Nihonmatsu	WF229_N	KP	West	DRX338044
WF230	Sus scrofa leucomystax	Fukushima	Nihonmatsu	WF230_N	KP	West	DRX338045
WF231	Sus scrofa leucomystax	Fukushima	Nihonmatsu	WF231_N	KP	West	DRX338046
WF232	Sus scrofa leucomystax	Fukushima	Nihonmatsu	WF232_N	KP	West	DRX338047
WF233	Sus scrofa leucomystax	Fukushima	Nihonmatsu	WF233_N	KP	West	DRX338048
WF234	Sus scrofa leucomystax	Fukushima	Nihonmatsu	WF234_N	KP	West	DRX338049
WF235	Sus scrofa leucomystax	Fukushima	Nihonmatsu	WF235_N	KP	West	DRX338050
WF236	Sus scrofa leucomystax	Fukushima	Nihonmatsu	WF236_N	KP	West	DRX338051
WF237	Sus scrofa leucomystax	Fukushima	Nihonmatsu	WF237_N	KP	West	DRX338052
WF238	Sus scrofa leucomystax	Fukushima	Nihonmatsu	WF238_N	KP	West	DRX338053
WF239	Sus scrofa leucomystax	Fukushima	Nihonmatsu	WF239_N	KP	West	DRX338054
WF240	Sus scrofa leucomystax	Fukushima	Nihonmatsu	WF240_N	KP	West	DRX338055
WF241	Sus scrofa leucomystax	Fukushima	Nihonmatsu	WF241_N	KP	West	DRX338056
WF242	Sus scrofa leucomystax	Fukushima	Nihonmatsu	WF242_N	KP	West	DRX338057
WF243	Sus scrofa leucomystax	Fukushima	Nihonmatsu	WF243_N	KP	West	DRX338058
WF244	Sus scrofa leucomystax	Fukushima	Nihonmatsu	WF244_N	KP	West	DRX338059
WF245	Sus scrofa leucomystax	Fukushima	Nihonmatsu	WF245_N	KP	West	DRX338060
WF247	Sus scrofa leucomystax	Fukushima	Nihonmatsu	WF247_N	KP	West	DRX338062
WF248	Sus scrofa leucomystax	Fukushima	Nihonmatsu	WF248_N	KP	West	DRX338063
WF250	Sus scrofa leucomystax	Ibaraki	Daigo	WF250_Daigo	Di	-	DRX338064
WF251	Sus scrofa leucomystax	Ibaraki	Daigo	WF251_Daigo	Di	-	DRX338065
WF255	Sus scrofa leucomystax	Ibaraki	Daigo	WF255_Daigo	Di	-	DRX338066
WF256	Sus scrofa leucomystax	Ibaraki	Daigo	WF256_Daigo	Di	-	DRX338067
WF257	Sus scrofa leucomystax	Ibaraki	Daigo	WF257_Daigo	Di	-	DRX338068
WF258	Sus scrofa leucomystax	Ibaraki	Daigo	WF258_Daigo	Di	-	DRX338069
WF259	Sus scrofa leucomystax	Ibaraki	Daigo	WF259_Daigo	Di	-	DRX338070
WF262	Sus scrofa leucomystax	Ibaraki	Daigo	WF262_Daigo	Di	-	DRX338071
WF263	Sus scrofa leucomystax	Ibaraki	Daigo	WF263_Daigo	Di	-	DRX338072
WF264	Sus scrofa leucomystax	Ibaraki	Daigo	WF264_Daigo	Di	-	DRX338073
WF267	Sus scrofa leucomystax	Ibaraki	Daigo	WF267_Daigo	Di	-	DRX338074
WF268	Sus scrofa leucomystax	Miyagi	Murata	WF268_Murata	MN	West	DRX338075
WF269	Sus scrofa leucomystax	Miyagi	Murata	WF269_Murata	MN	West	DRX338076
WF270	Sus scrofa leucomystax	Miyagi	Murata	WF270_Murata	MN	West	DRX338077
WF271	Sus scrofa leucomystax	Miyagi	Murata	WF271_Murata	MN	West	DRX338078
WF272	Sus scrofa leucomystax	Miyagi	Murata	WF272_Murata	MN	West	DRX338079
WF274	Sus scrofa leucomystax	Miyagi	Murata	WF274_Murata	MN	West	DRX338080
WF275	Sus scrofa leucomystax	Miyagi	Murata	WF275_Murata	MN	West	DRX338081
WF276	Sus scrofa leucomystax	Miyagi	Murata	WF276_Murata	MN	West	DRX338082
WF281	Sus scrofa leucomystax	Miyagi	Murata	WF281_Murata	MN	West	DRX338083
WF282	Sus scrofa leucomystax	Miyagi	Murata	WF282_Murata	MN	West	DRX338084
WF283	Sus scrofa leucomystax	Miyagi	Murata	WF283_Murata	MN	West	DRX338085
WF284	Sus scrofa leucomystax	Miyagi	Murata	WF284_Murata	MN	West	DRX338086
WF285	Sus scrofa leucomystax	Tochigi	Nasu	WF285_Nasu	Ns	-	DRX338087
WF286	Sus scrofa leucomystax	Tochigi	Nasu	WF286_Nasu	Ns	-	DRX338088
WF287	Sus scrofa leucomystax	Tochigi	Nasu	WF287_Nasu	Ns	-	DRX338089
WF288	Sus scrofa leucomystax	Tochigi	Nasu	WF288_Nasu	Ns	-	DRX338090
WF289	Sus scrofa leucomystax	Tochigi	Nasu	WF289_Nasu	Ns	-	DRX338091
WF290	Sus scrofa leucomystax	Tochigi	Nasu	WF290_Nasu	Ns	-	DRX338092
WF291	Sus scrofa leucomystax	Tochigi	Nasu	WF291_Nasu	Ns	-	DRX338093
WF292	Sus scrofa leucomystax	Tochigi	Nasu	WF292_Nasu	Ns	-	DRX338094
WF293	Sus scrofa leucomystax	Tochigi	Nasu	WF293_Nasu	Ns	-	DRX338095
WF294	Sus scrofa leucomystax	Miyagi	Watari	WF294_Watari	MS	East	DRX338096
WF295	Sus scrofa leucomystax	Miyagi	Watari	WF295_Watari	MS	East	DRX338097
WF296	Sus scrofa leucomystax	Miyagi	Watari	WF296_Watari	MS	East	DRX338098
WF297	Sus scrofa leucomystax	Miyagi	Watari	WF297_Watari	MS	East	DRX338099
WF298	Sus scrofa leucomystax	Fukushima	Iwaki	WF298	Iw	East	DRX338100
WF300	Sus scrofa leucomystax	Fukushima	Iwaki	WF300	Iw	East	DRX338101
WF301	Sus scrofa leucomystax	Fukushima	Iwaki	WF301	Iw	East	DRX338102
WF302	Sus scrofa leucomystax	Fukushima	Iwaki	WF302	Iw	East	DRX338103
WF303	Sus scrofa leucomystax	Fukushima	Iwaki	WF303	Iw	East	DRX338104
WF304	Sus scrofa leucomystax	Fukushima	Nihonmatsu	WF304_N	KP	West	DRX338105
WF305	Sus scrofa leucomystax	Fukushima	Nihonmatsu	WF305_N	KP	West	DRX338106
WF306	Sus scrofa leucomystax	Fukushima	Nihonmatsu	WF306_N	KP	West	DRX338107
WF307	Sus scrofa leucomystax	Fukushima	Nihonmatsu	WF307_N	KP	West	DRX338108
WF308	Sus scrofa leucomystax	Fukushima	Nihonmatsu	WF308_N	KP	West	DRX338109
WF309	Sus scrofa leucomystax	Fukushima	Nihonmatsu	WF309_N	KP	West	DRX338110
WF311	Sus scrofa leucomystax	Fukushima	Nihonmatsu	WF311_N	KP	West	DRX338111
WF312	Sus scrofa leucomystax	Fukushima	Nihonmatsu	WF312_N	KP	West	DRX338112
WF313	Sus scrofa leucomystax	Fukushima	Nihonmatsu	WF313_N	KP	West	DRX338113
WF315	Sus scrofa leucomystax	Fukushima	Nihonmatsu	WF315_N	KP	West	DRX338114
WF316	Sus scrofa leucomystax	Fukushima	Nihonmatsu	WF316_N	KP	West	DRX338115
WF318	Sus scrofa leucomystax	Fukushima	Nihonmatsu	WF318_N	KP	West	DRX338116
WF319	Sus scrofa leucomystax	Fukushima	Nihonmatsu	WF319_N	KP	West	DRX338117
WF320	Sus scrofa leucomystax	Fukushima	Nihonmatsu	WF320_N	KP	West	DRX338118
WF322	Sus scrofa leucomystax	Fukushima	Nihonmatsu	WF322_N	KP	West	DRX338119
WF323	Sus scrofa leucomystax	Fukushima	Nihonmatsu	WF323_N	KP	West	DRX338120
WF324	Sus scrofa leucomystax	Fukushima	Nihonmatsu	WF324_N	KP	West	DRX338121
WF326	Sus scrofa leucomystax	Fukushima	Nihonmatsu	WF326_N	KP	West	DRX338122
WF327	Sus scrofa leucomystax	Fukushima	Nihonmatsu	WF327_N	KP	West	DRX338123
WF328	Sus scrofa leucomystax	Fukushima	Nihonmatsu	WF328_N	KP	West	DRX338124
WF330	Sus scrofa leucomystax	Fukushima	Nihonmatsu	WF330_N	KP	West	DRX338125
WF331	Sus scrofa leucomystax	Fukushima	Nihonmatsu	WF331_N	KP	East	DRX338126
WF333	Sus scrofa leucomystax	Fukushima	Nihonmatsu	WF333_N	KP	East	DRX338127
WF335	Sus scrofa leucomystax	Fukushima	Nihonmatsu	WF335_N	KP	West	DRX338128
WF336	Sus scrofa leucomystax	Fukushima	Nihonmatsu	WF336_N	KP	West	DRX338129
WF337	Sus scrofa leucomystax	Fukushima	Nihonmatsu	WF337_N	KP	West	DRX338130
WF338	Sus scrofa leucomystax	Fukushima	Nihonmatsu	WF338_N	KP	West	DRX338131
WF339	Sus scrofa leucomystax	Fukushima	Nihonmatsu	WF339_N	KP	East	DRX338132
WF341	Sus scrofa leucomystax	Fukushima	Nihonmatsu	WF341_N	KP	West	DRX338133
WF342	Sus scrofa leucomystax	Fukushima	Nihonmatsu	WF342_N	KP	West	DRX338134
WF343	Sus scrofa leucomystax	Fukushima	Nihonmatsu	WF343_N	KP	East	DRX338135
WF344	Sus scrofa leucomystax	Fukushima	Nihonmatsu	WF344_N	KP	East	DRX338136
WF345	Sus scrofa leucomystax	Fukushima	Nihonmatsu	WF345_N	KP	East	DRX338137
WF347	Sus scrofa leucomystax	Fukushima	Nihonmatsu	WF347_N	KP	East	DRX338138
WF349	Sus scrofa leucomystax	Fukushima	Nihonmatsu	WF349_N	KP	East	DRX338139
WF351	Sus scrofa leucomystax	Fukushima	Nihonmatsu	WF351_N	KP	East	DRX338140
WF352	Sus scrofa leucomystax	Fukushima	Nihonmatsu	WF352_N	KP	East	DRX338141
WF353	Sus scrofa leucomystax	Fukushima	Nihonmatsu	WF353_N	KP	West	DRX338142
WF354	Sus scrofa leucomystax	Fukushima	Nihonmatsu	WF354_N	KP	East	DRX338143
WF355	Sus scrofa leucomystax	Fukushima	Nihonmatsu	WF355_N	KP	East	DRX338144
WF356	Sus scrofa leucomystax	Fukushima	Nihonmatsu	WF356_N	KP	East	DRX338145
WF357	Sus scrofa leucomystax	Fukushima	Nihonmatsu	WF357_N	KP	East	DRX338146
WF358	Sus scrofa leucomystax	Fukushima	Nihonmatsu	WF358_N	KP	West	DRX338147
WF359	Sus scrofa leucomystax	Fukushima	Nihonmatsu	WF359_N	KP	West	DRX338148
WF360	Sus scrofa leucomystax	Fukushima	Nihonmatsu	WF360_N	KP	West	DRX338149
WF361	Sus scrofa leucomystax	Fukushima	Nihonmatsu	WF361_N	KP	East	DRX338150
WF362	Sus scrofa leucomystax	Tochigi	Nasu	WF362_Nasu	Ns	-	DRX338151
WF363	Sus scrofa leucomystax	Tochigi	Nasu	WF363_Nasu	Ns	-	DRX338152
WF369	Sus scrofa leucomystax	Fukushima	Namie	WF369	SS	East	DRX338153
WF370	Sus scrofa leucomystax	Fukushima	Okuma	WF370	SS	East	DRX338154
WF371	Sus scrofa leucomystax	Fukushima	Okuma	WF371	SS	East	DRX338155
WF372	Sus scrofa leucomystax	Fukushima	Namie	WF372	SS	East	DRX338156
WF374	Sus scrofa leucomystax	Fukushima	Namie	WF374	SS	East	DRX338157
WF375	Sus scrofa leucomystax	Fukushima	Futaba	WF375	SS	East	DRX338158
WF376	Sus scrofa leucomystax	Fukushima	Katsurao	WF376	SS	East	DRX338159
WF378	Sus scrofa leucomystax	Miyagi	Kakuda	WF378	MS	West	DRX338160
WF380	Sus scrofa leucomystax	Miyagi	Kakuda	WF380	MS	West	DRX338161
WF381	Sus scrofa leucomystax	Miyagi	Kakuda	WF381	MS	East	DRX338162
WF382	Sus scrofa leucomystax	Miyagi	Kakuda	WF382	MS	East	DRX338163
WF383	Sus scrofa leucomystax	Miyagi	Kakuda	WF383	MS	East	DRX338164
WF384	Sus scrofa leucomystax	Miyagi	Kakuda	WF384	MS	East	DRX338165
WF385	Sus scrofa leucomystax	Miyagi	Marumori	WF385	MS	East	DRX338166
WF386	Sus scrofa leucomystax	Miyagi	Marumori	WF386	MS	East	DRX338167
WF387	Sus scrofa leucomystax	Miyagi	Marumori	WF387	MS	East	DRX338168
WF388	Sus scrofa leucomystax	Miyagi	Marumori	WF388	MS	East	DRX338169
WF389	Sus scrofa leucomystax	Miyagi	Marumori	WF389	MS	East	DRX338170
WF392	Sus scrofa leucomystax	Miyagi	Marumori	WF392	MS	East	DRX338171
WF393	Sus scrofa leucomystax	Miyagi	Marumori	WF393	MS	East	DRX338172
WF395	Sus scrofa leucomystax	Miyagi	Marumori	WF395	MS	East	DRX338173
WF396	Sus scrofa leucomystax	Miyagi	Marumori	WF396	MS	East	DRX338174
WF397	Sus scrofa leucomystax	Miyagi	Marumori	WF397	MS	East	DRX338175
WF398	Sus scrofa leucomystax	Miyagi	Marumori	WF398	MS	East	DRX338176
WF399	Sus scrofa leucomystax	Miyagi	Marumori	WF399	MS	East	DRX338177
WF400	Sus scrofa leucomystax	Miyagi	Marumori	WF400	MS	East	DRX338178
WF401	Sus scrofa leucomystax	Miyagi	Marumori	WF401	MS	East	DRX338179
WF402	Sus scrofa leucomystax	Miyagi	Marumori	WF402	MS	East	DRX338180

## Sheet: Supplementary 3
Supplementary 3 Pairwise Fst value (below diagonal) and P value (above diagonal) among the clade in Fukushima, Miyagi, Tochigi, and Ibaraki prefectures based on 382 SNPs data (K=4) calculated using an AMOVA approach.
Region	East	North	South	West
Population Number	SN, SS, Iw	MN. MS	KN, Ns, Di	KC, KP, Ai
Number of individual	67	37	40	204
East		≤ 0.01	≤ 0.01	≤ 0.01
North	0.0331874		≤ 0.01	≤ 0.01
South	0.062159	0.0792407		≤ 0.01
West	0.0422732	0.064321	0.0468257
